# Supplementary material for: Chemical Profile and Bioactivity of Rubus idaeus L. Fruits Grown in Conventional and Aeroponic Systems
Source: Plants (Basel). 2024 Apr 16;13(8):1115. doi: 10.3390/plants13081115 (PMC11053529; doi:10.3390/plants13081115)
Supplement: Supplementary file 1 [file plants-13-01115-s001.zip]

Archive with 1 entries (1 files):
- plants-2949579-supplementary.pdf
